# Supplementary material for: Chartarlactams U-X: Novel Phenylspirodrimanes from a Marine Derived Fungus Stachybotrys sp. SZU-W23 with Anti-Inflammatory Activity Mediated by the NF-κB/ROS Signaling Pathways
Source: Mar Drugs. 2025 May 20;23(5):216. doi: 10.3390/md23050216 (PMC12113431; doi:10.3390/md23050216)
Supplement: Supplementary file 1 [file marinedrugs-23-00216-s001.zip]

Archive with 1 entries (1 files):
- marinedrugs-3616690-supplementary.pdf
